# Supplementary material for: Tumor-Infiltrating Natural Killer Cell Characterization in Pancreatic Ductal Adenocarcinoma
Source: Cells. 2026 Apr 28;15(9):797. doi: 10.3390/cells15090797 (PMC13162876; doi:10.3390/cells15090797)
Supplement: Supplementary file 1 [file cells-15-00797-s001.zip]

Archive with 1 entries (1 files):
- cells-4197776-supplementary.pdf
